# Supplementary material for: GCN2 kinase activation mediates pulmonary vascular remodeling and pulmonary arterial hypertension
Source: JCI Insight. 2024 Sep 24;9(20):e177926. doi: 10.1172/jci.insight.177926 (PMC11530134; doi:10.1172/jci.insight.177926)
Supplement: Supporting data values [file jciinsight-9-177926-s075.xlsx]

## Sheet: Fig 1
Fig 1A
	WT	KO			WT	KO
Gcn2	1.29255	n.d		Perk	1.15073	1.09139
	1.12838				1.14233	0.85125
	1.31574				1.17756	0.7958
	0.913208				1.22602	1.03739
	0.773244				0.8437	1.04732
	0.576884				0.62455	1.00324
						1.01436
Fig 1C
	Nx WT	Nx KO		Hx WT	Hx KO
	4.54545	0		92.8571	0
	4.16667	0		92.8571	0
	6.25	0		89.4737	0
	5.55556	0		82.3529	0
	5	0		83.3333	0
Fig 1D
	WT Nx	KO Nx	WT Hx	KO Hx
	20	20	35	27
	19.5	21	32	28.5
	21	19	36	30
	23	23	38	26
	22	22.5	35.5	29
			33	25.5
			37	31.5
			35
Fig 1E
	WT Nx	KO Nx	WT Hx	KO Hx
	0.272205	0.290156	0.351197	0.351635
	0.235023	0.287965	0.418622	0.287994
	0.268898	0.280305	0.448964	0.374344
	0.261808	0.291651	0.427556	0.346869
	0.301389	0.267893	0.365809	0.346081
			0.437159	0.33994
			0.486263	0.35259
			0.471124	0.316632

## Sheet: Fig 2
Fig 2B
	WT Nx	KO Nx		WT Hx	KO Hx
	0.135606	0.121703		0.221483	0.144661
	0.132952	0.129429		0.214996	0.138932
	0.131715	0.103482		0.252449	0.164567
	0.115765	0.115592		0.302412	0.197685
	0.115047	0.124603		0.271272	0.20191
Fig 2C
	WT Nx	KO Nx		WT Hx	KO Hx
	0.154274	0.145249		0.238948	0.213907
	0.110924	0.119635		0.237655	0.174744
	0.144978	0.117809		0.280722	0.211611
	0.129493	0.087219		0.291997	0.20948
	0.0938	0.147542		0.305792	0.183559
Fig 2E
	WT Nx	KO Nx		WT Hx	KO Hx
	18	24		105	72
	21	30		129	66
	24	27		138	78
	15	15		135	69
	21	33		132	73
	26	34		158
Fig 2F	WT Nx	KO Nx		WT Hx	KO Hx
	10	9		66	24
	6	11		63	21
	8	12		79	26
	12	10		74	22
	14	15		61	28

## Sheet: Fig 3
Fig 3B
		Cytoplasma:Nuclear Ratio
		Hx 2h	Hx 4h
		10	0.444444
		8	0.5
		6	0.4
		5.25	0.571429
		5.66667	0.375
Fig 3D
	Nx	Hx 2h	Hx 4h
	1	1.38211	1.45141
	1	1.58101	1.67959
	1	1.25883	1.5269
Fig 3E
	Nx	Hx 2h	Hx 4h
	1	1.89779	2.33387
	1	1.79439	1.74823
	1	1.63324	2.08989
Fig 3F
	Nx	Hx 2h	Hx 4h
	1	3.8735	3.27512
	1	3.51334	3.18457
	1	4.11967	3.43626
Fig 3G
	Nx	Hx 2h	Hx 4h
	1	4.93544	4.20393
	1	4.50953	3.87469
	1	4.89932	4.32733
Fig 3I
	Nx	Hx	Hx GSK 10μM	Hx GSK 1μM
	1	2.24326	1.33549	2.23731
	1.11638	2.53389	1.36359	2.20892
	0.883619	2.64108	0.506542	1.9692
			0.933011	0.538938
Fig 3J
	Nx	Hx	Hx GSK 10μM	Hx GSK 1μM
	1	2.12378	0.712521	1.36707
	0.99878	1.55269	0.696202	1.04569
	1.00122	2.2284	0.886112	1.71812
			0.997162	1.70283

## Sheet: Fig 4
Fig 4C
	WT Nx	KO Nx		WT Hx	KO Hx
	1.1568	0.926054		3.06155	0.739063
	0.932654	0.891438		1.35558	0.68267
	0.860492	0.723127		1.61991	0.735757
	1.07715	0.95457		1.63378	0.665584
	1	0.876332		3.109	0.757
	1.07			2.55	0.661
	0.522			1.373	1.596
	1.335			1.351	0.865
Fig 4D
	Control siRNA	siGCN2
	0.98555	0.12396
	1.01466	0.11172
	1.021	0.147
	0.979	0.199
	1.0232	0.1122
Fig 4E
	Control Nx	siGCN2 Nx		Control Hx	siGCN2 Hx
	1	0.746		4.223	2.206
	1	0.952		4.362	2.427
	1	0.908		5.227	3.008
	1	0.903		5.17	3.394
	1	0.631		4.40745	2.00498
	1	0.735		4.06241	1.96573
Fig 4F	EDN1 Secretion (ng/ml)
	Control Nx	siGCN2 Nx		Control Hx	siGCN2 Hx
	20	24.0909		107.727	58.6364
	25.4546	29.3182		118.409	65.9091
	14.7727	17.5		93.6364	51.3636
	27.0335	11.244		105.502	48.0861
	13.6364	20.8134		84.2105	54.067
	8.61244	10.7655		81.579	52.3923
Fig 4H
	Control	siGCN2
	1	0.384
	1.02	0.457
	0.98	0.557
	0.9885	0.818
	0.967	0.6609
	1.034	0.5132
		0.393
		0.194
Fig 4I
	Control siRNA + Vector Nx	siGCN2+Vector Nx			Control siRNA+Vector Hx	siGCN2+Vector Hx			siGCN2+HIF2a Hx	siGCN2+HIF1a Hx
	0.944	0.955			3.4	1.769			3.661	2.351
	1.077	1.047			3.392	1.677			3.404	2.12
	1.024	0.96			3.211	1.532			3.809	2.11
	0.977	0.933			3.171	1.638			3.593	2.024
	0.958	1.127			3.304	1.788			3.519	2.584
	1.044	1.384			3.489	1.834			3.449	2.725
	0.937	1.155			3.337	1.836			3.397
	1.067	1.181			3.19	1.745			3.536
									3.391
									3.511

## Sheet: Fig 5
Fig 5C
	WT+GFP	KO+GFP	WT+EDN1	KO+EDN1
	32	27	37	32
	36	29	38	32.5
	37	28	39	31
	35	27	31	29.5
	34	27.5	34	30
	36	28		31
	35			31.5
	34.5
Fig 5D
	WT+GFP	KO+GFP	WT+EDN1	KO+EDN1
	0.406011	0.323139	0.427211	0.383366
	0.413371	0.354759	0.443299	0.383868
	0.37291	0.314537	0.446547	0.395459
	0.420813	0.315619	0.372374	0.393857
	0.439613	0.304675	0.491839	0.35222
	0.394882	0.306902		0.345573
	0.454615			0.354665
	0.472115
Fig 5F
	Hx WT GFP	Hx KO GFP	Hx WT EDN1	Hx KO EDN1
	111	62	123	79
	101	51	115	105
	114	60	109	110
	125	79	131	96
	122	75	118	91
Fig 5H
	Hx WT GFP	Hx KO GFP	Hx WT EDN1	Hx KO EDN1
	0.276618	0.159275	0.335272	0.302894
	0.292845	0.217261	0.301314	0.296749
	0.322721	0.199228	0.286979	0.257054
	0.289285	0.210297	0.279352	0.256062
	0.269699	0.143079	0.262958	0.265367

## Sheet: Fig 6
Fig 6C
	Basal	MCT control Vehicle	MCT A92
	28	52	40
	28.5	53	58
	25	58	43
	24	57	30
	23	60	38
		56	40
		57	55
		52	50
		64	49
		63	46
Fig 6D
	Basal	MCT control Vehicle	MCT A92
	0.244386	0.556501	0.432778
	0.284945	0.507355	0.551557
	0.260115	0.579396	0.465127
	0.254985	0.576536	0.316357
	0.272553	0.545864	0.508876
		0.523354	0.386475
		0.610063	0.450178
		0.558291	0.505163
		0.509883	0.514608
		0.600575	0.528792
Fig 6F
	Basal	MCT control Vehicle	MCT A92
	0.184087	0.49593	0.264946
	0.227766	0.447453	0.238812
	0.188501	0.413338	0.21624
	0.213038	0.374967	0.195239
	0.185872	0.377811	0.274968
Fig 6H
	Basal	MCT control Vehicle	MCT A92
	47	118	125
	57	158	115
	55	167	123
	53	143	122
	49	165	103
		150	105
		204	77

## Sheet: Fig 7
Fig 7B
	Control	IPAH
	0.93158	0.89245
	0.793241	0.806296
	0.803146	0.899708
	0.813403	1.54709
	1.65863	1.01658
		0.807975
		0.654092
Fig 7D
	Control	IPAH
	1.07304	0.903047
	0.812364	0.221128
	1.17724	1.57237
	0.937362	1.08291
		1.13827
Fig 7G
	Control	IPAH
	1.73333	6.8
	0.285714	5.5
	0.666667	3.1
	0.8	3.2
	0.142857	2.52381

## Sheet: Sup Fig 1
Fig A
	WT	KO (3.5 months)	KO (12 months)	KO (23 months)
	19	21	21	22
	20.5	20	22	23
	22	22.5	23.5	24
	23	24	24
Fig B
	WT	KO (3.5 months)	KO (12 months)	KO (23 months)
	0.281132	0.300107	0.230079	0.256396
	0.30729	0.2438	0.253081	0.27115
	0.258355	0.256487	0.247667	0.285544
	0.26009	0.278403	0.217902
	0.261013

## Sheet: Sup Fig 4
	WT Nx	KO Nx		WT Hx	KO Hx
	12	6		173	41
	15	9		156	56
	6	7		139	33
	13	7		171	37
	8	11		188	39

## Sheet: Sup Fig 5
Fig B
	Vector	HIF2a
	1	2.37373
	0.988686	2.01225
	1	2.26784
	0.964632	2.74615
	0.935136	2.97164
Fig C
	Vector	HIF1a
	0.885369	4.19354
	1.12947	3.86974
	0.907967	6.6083
	1.10136	6.17853
	0.906556	3.2281

[truncated: 6 more sheets: Sup Fig 6, Sup Fig 7 , Sup Fig 8, Sup Fig 9, Sup Fig 10, Sup Fig 11]
